# Supplementary material for: When Older Males Sire More Offspring—Increased Attractiveness or Higher Fertility?
Source: Behav Ecol Sociobiol. 2022 Apr 23;76(5):61. doi: 10.1007/s00265-022-03170-0 (PMC9034975; doi:10.1007/s00265-022-03170-0)
Supplement: Supplementary file 2 — (XLSX 27.5 kb) [file 265_2022_3170_MOESM2_ESM.xlsx]

## Sheet: BS2005
Behavioral Ecology and Sociobiology
When older males sire more offspring – increased attractiveness or higher fertility?
Jan T. Lifjeld*, Oddmund Kleven, Frode Fossøy, Frode Jacobsen, Terje Laskemoen, Geir Rudolfsen, Raleigh J. Robertson
* Corresponding author: Natural History Museum, University of Oslo, PO Box 1172 Blindern, NO-0316 Oslo, Norway. Email: j.t.lifjeld@nhm.uio.no.
Supplementary Information 2
locality identifies the four colonies ("Barn", "Boathouse", Loughborough Bridge" and "Zealand sand dome")
nest is the nest identity number within each colony
band_no is the ring number
egglay is the day the first egg was laid (1 = 1 May)
wpy is the number of withinpair young produced during the breeding season
epy is the number of extrapair young produced during the breeding season
RS is the total number of young produced during the breeding season (= wpy + epy)
ageclass (1y = 1 year old, 2y = 2 years old, 3y+ = 3 years or older)
age is minimum age (in years)
broods is the number of broods recorded during the breeding season
wing is wing length (in mm)
tail-rs is the length of the outermost right tail feather (in mm)
tail-ls is the length of the outermost left tail feather (in mm)
mean_ts is the mean length of the two outermost tail feathers (in mm)
"NA" within a cell indicates missing data
Year	day	month	locality	nest	band_no	egglay	wpy	epy	RS	ageclass	age	broods	sex	wing	tail-rs	tail-ls	mean_ts
2005	13	june	Lou	8	225020714	11	7	3	10	3y+	3	2	female	120	78	77.5	77.75
2005	5	may	Lou	1	225020733	13	11	1	12	3y+	3	1	female	121	74.5	73.5	74
2005	5	may	Lou	30	225020754	21	3	6	9	3y+	3	2	female	116	71	69	70
2005	24	june	Zealand	NA	225020758	NA	NA	NA	NA	3y+	3	0	female	122	84	84.5	84.25
2005	16	june	Lou	NA	225020759	NA	NA	NA	NA	3y+	3	0	female	118	84	NA	84
2005	9	may	Lou	34	225020760	22	3	2	5	3y+	3	1	female	120	80.5	79	79.75
2005	20	june	Lou	32	225020761	24	2	4	6	3y+	3	1	female	122	NA	80.5	80.5
2005	13	may	Lou	40	225020775	25	5	0	5	2y	2	1	female	121	77	74.5	75.75
2005	9	may	Lou	9	225020777	15	7	2	9	2y	2	2	female	124	80	79	79.5
2005	6	may	Lou	15	225020778	16	6	0	6	2y	2	1	female	118.5	79.5	79.5	79.5
2005	16	june	Lou	40	225020779	25	10	0	10	2y	2	2	female	119	75	73.5	74.25
2005	13	may	Lou	43	225020781	28	5	1	6	2y	2	1	female	123	73.5	72	72.75
2005	4	may	Lou	NA	225020783	NA	NA	NA	NA	2y	2	0	female	123.5	76.5	NA	76.5
2005	5	may	Lou	17	225020784	17	4	0	4	2y	2	1	female	120	75.5	76	75.75
2005	9	may	Lou	24	225020791	19	5	4	9	2y	2	2	female	121	83	81.5	82.25
2005	8	may	Boathouse	9	225020794	28	NA	NA	NA	2y	2	0	female	123	81	77	79
2005	27	june	Zealand	NA	225020796	NA	NA	NA	NA	2y	2	0	female	121	82	80.5	81.25
2005	9	may	Lou	28	225020798	21	9	0	9	2y	2	2	female	123	79.5	78	78.75
2005	6	may	Lou	11	225020800	16	6	3	9	2y	2	2	female	123.5	77.5	78.5	78
2005	24	june	Zealand	NA	228074713	NA	NA	NA	NA	3y+	3	0	female	120.5	NA	77	77
2005	5	may	Lou	29	228074714	21	4	1	5	3y+	3	1	female	114.5	75	76	75.5
2005	8	may	Boathouse	1	228074738	18	4	2	6	3y+	3	1	female	122.5	80.5	77.5	79
2005	9	may	Lou	18	228074755	18	7	2	9	3y+	3	2	female	120.5	77	77	77
2005	5	may	Lou	23	228074758	19	10	1	11	3y+	3	2	female	119	71.5	72	71.75
2005	24	june	Zealand	NA	228074794	NA	NA	NA	NA	3y+	3	0	female	120	79	78.5	78.75
2005	15	july	Barn	3	228074795	48	5	2	7	3y+	3	2	female	121	92.5	92.5	92.5
2005	6	may	Barn	10	228074797	24	3	0	3	3y+	3	1	female	119	80.5	79	79.75
2005	3	may	Barn	11	228074798	25	2	2	4	3y+	3	1	female	126.5	85	84	84.5
2005	3	may	Barn	24	228074857	NA	4	1	5	2y	2	1	female	123	80	80	80
2005	6	may	Lou	NA	228074876	NA	NA	NA	NA	2y	2	0	female	118.5	73	72	72.5
2005	25	june	Zealand	NA	228074885	NA	NA	NA	NA	2y	2	0	female	121.5	78	75.5	76.75
2005	8	may	Boathouse	5	228074909	26	5	1	6	3y+	3	1	female	118.5	85	84	84.5
2005	25	june	Zealand	NA	228074922	NA	NA	NA	NA	3y+	3	0	female	121.5	76.5	78	77.25
2005	9	may	Lou	20	228074945	18	9	1	10	3y+	3	2	female	118	84.5	84	84.25
2005	13	may	Lou	22	228074979	19	7	0	7	3y+	3	2	female	124	82.5	81.5	82
2005	5	may	Lou	5	228074983	13	8	0	8	3y+	3	2	female	125	82	79.5	80.75
2005	5	may	Lou	21	228074985	17	2	7	9	3y+	3	2	female	119	78	79	78.5
2005	9	may	Lou	26	228074993	20	7	1	8	3y+	3	2	female	118.5	77	78	77.5
2005	10	may	Barn	19	234076030	21	2	0	2	2y	2	1	female	120	78	76.5	77.25
2005	5	may	Lou	NA	234076103	NA	NA	NA	NA	1y	1	0	female	121.5	NA	71	71
2005	5	may	Lou	10	234076104	16	6	0	6	1y	1	2	female	121	75.5	74.5	75
2005	8	may	Boathouse	NA	234076107	NA	NA	NA	NA	1y	1	0	female	120	70.5	68.5	69.5
2005	9	may	Lou	2	234076110	12	3	2	5	1y	1	1	female	124.5	80	77.5	78.75
2005	9	may	Lou	25	234076111	21	9	1	10	1y	1	2	female	120	79	77	78
2005	10	may	Barn	41	234076114	29	3	2	5	1y	1	1	female	121.5	75.5	75	75.25
2005	11	may	Boathouse	10	234076117	31	NA	NA	NA	1y	1	0	female	118	81.5	82.5	82
2005	11	may	Barn	NA	234076118	NA	NA	NA	NA	1y	1	0	female	120.5	73.5	72	72.75
2005	13	may	Lou	37	234076119	24	2	5	7	1y	1	2	female	118.5	76.5	74.5	75.5
2005	13	may	Lou	39	234076121	24	1	5	6	1y	1	1	female	120	76	75	75.5
2005	13	may	Lou	NA	234076123	NA	NA	NA	NA	1y	1	0	female	118.5	74.5	73	73.75
2005	13	may	Lou	19	234076125	18	8	3	11	1y	1	2	female	124	79	77.5	78.25
2005	13	may	Lou	38	234076129	26	5	0	5	1y	1	1	female	121	72.5	71	71.75
2005	13	may	Lou	NA	234076130	NA	NA	NA	NA	1y	1	0	female	114	67.5	66.5	67
2005	17	may	Boathouse	3	234076134	28	3	0	3	1y	1	1	female	119.5	73.5	70	71.75
2005	12	june	Boathouse	11	234076142	36	0	4	4	1y	1	1	female	119.5	71	71	71
2005	12	june	Boathouse	4	234076143	31	5	0	5	1y	1	1	female	120	76.5	75	75.75
2005	13	june	Lou	45	234076146	31	5	0	5	1y	1	1	female	118	72	NA	72
2005	13	june	Lou	13	234076150	15	4	2	6	1y	1	1	female	119.5	82.5	82.5	82.5
2005	13	june	Lou	51	234076151	35	2	0	2	1y	1	1	female	122.5	78.5	77.5	78
2005	13	june	Lou	47	234076152	34	0	3	3	1y	1	1	female	119	69	68	68.5
2005	14	june	Boathouse	8	234076154	28	1	5	6	1y	1	2	female	120	75.5	73.5	74.5
2005	14	june	Lou	52	234076155	38	5	0	5	1y	1	1	female	124	75.5	76.5	76
2005	14	june	Barn	42	234076159	35	3	0	3	1y	1	1	female	121.5	74	73.5	73.75
2005	14	june	Barn	20	234076160	NA	4	0	4	1y	1	1	female	124	82	80.5	81.25
2005	16	june	Lou	54	234076162	55	1	2	3	1y	1	1	female	117.5	70	70	70
2005	16	june	Lou	48	234076163	34	5	0	5	1y	1	1	female	117.5	72.5	72	72.25
2005	16	june	Lou	49	234076164	33	2	2	4	1y	1	1	female	119.5	83	83	83
2005	16	june	Lou	42	234076167	28	1	3	4	1y	1	1	female	115	69.5	68.5	69
2005	16	june	Lou	46	234076169	32	0	2	2	1y	1	1	female	116.5	79	78	78.5
2005	16	june	Stonehouse	1	234076171	NA	NA	NA	NA	NA	NA	0	female	119.5	75	75.5	75.25
2005	20	june	Lou	50	234076175	35	3	0	3	1y	1	1	female	120	70	70	70
2005	21	june	Lou	31	234076195	21	2	3	5	1y	1	1	female	118	78.5	78	78.25
2005	24	june	Zealand	NA	234076208	NA	NA	NA	NA	1y	1	0	female	115.5	73.5	73	73.25
2005	24	june	Zealand	NA	234076209	NA	NA	NA	NA	1y	1	0	female	122.5	80	78	79
2005	24	june	Zealand	NA	234076212	NA	NA	NA	NA	1y	1	0	female	123	78	77	77.5
2005	24	june	Zealand	NA	234076213	NA	NA	NA	NA	1y	1	0	female	123	79.5	78	78.75
2005	24	june	Zealand	NA	234076217	NA	NA	NA	NA	1y	1	0	female	120	75	NA	75
2005	24	june	Zealand	NA	234076220	NA	NA	NA	NA	1y	1	0	female	118	NA	70	70
2005	24	june	Zealand	NA	234076224	NA	NA	NA	NA	1y	1	0	female	121.5	72	72	72
2005	25	june	Zealand	NA	234076258	NA	NA	NA	NA	1y	1	0	female	121	82.5	81	81.75
2005	25	june	Zealand	NA	234076259	NA	NA	NA	NA	1y	1	0	female	122	80.5	79	79.75
2005	25	june	Zealand	NA	234076263	NA	NA	NA	NA	1y	1	0	female	120	76	75.5	75.75
2005	5	may	Lou	27	239030033	21	5	0	5	2y	2	1	female	122	75	74	74.5
2005	8	may	Boathouse	6	239030037	22	9	0	9	2y	2	2	female	121.5	76	73	74.5
2005	25	june	Zealand	NA	239030056	NA	NA	NA	NA	2y	2	0	female	120	82.5	81.5	82
2005	8	may	Boathouse	7	239030073	23	2	4	6	2y	2	1	female	121	77.5	77.5	77.5
2005	5	may	Lou	55	239030080	10	9	0	9	2y	2	2	female	125	76	76.5	76.25
2005	14	may	Barn	14	239030091	17	5	0	5	2y	2	1	female	119	76	74.5	75.25
2005	16	june	Lou	12	239030098	15	5	0	5	2y	2	1	female	119	74	73.5	73.75
2005	13	may	Lou	35	239030100	22	3	2	5	2y	2	1	female	122.5	75.5	74.5	75
2005	24	june	Zealand	NA	225020717	NA	NA	NA	NA	3y+	3	0	male	125.5	90.5	88.5	89.5
2005	3	may	Barn	11	225020719	25	2	0	2	3y+	3	1	male	123	100.5	99.5	100
2005	13	june	Lou	32	225020729	24	4	0	4	3y+	3	2	male	119.5	90.5	91	90.75
2005	6	may	Lou	43	225020738	28	5	0	5	3y+	3	1	male	118.5	88.5	88.5	88.5
2005	9	may	Lou	31	225020742	21	4	0	4	3y+	3	2	male	122	97	95	96
2005	6	may	Lou	23	225020750	19	10	1	11	3y+	3	2	male	127	92	92	92
2005	24	june	Zealand	NA	225020757	NA	NA	NA	NA	3y+	3	0	male	121	89.5	89	89.25
2005	5	may	Lou	11	225020776	16	6	1	7	2y	2	2	male	124	93.5	92.5	93
2005	13	may	Lou	45	225020785	31	5	0	5	2y	2	1	male	117	80.5	79	79.75
2005	13	may	Lou	29	225020789	21	4	0	4	2y	2	1	male	120.5	92	93	92.5
2005	5	may	Lou	30	225020790	21	3	2	5	2y	2	2	male	118	93	92.5	92.75
2005	6	may	Lou	9	225020799	15	7	0	7	2y	2	2	male	117	84.5	83	83.75
2005	9	may	Lou	28	228074704	21	9	1	10	3y+	3	2	male	124	90	86	88
2005	9	may	Lou	41	228074724	12	10	4	14	3y+	3	2	male	125	99	100	99.5
2005	9	may	Lou	35	228074725	22	3	2	5	3y+	3	1	male	122.5	95	93.5	94.25
2005	8	may	Boathouse	1	228074740	18	4	3	7	3y+	3	1	male	119.5	95.5	95.5	95.5
2005	16	june	Lou	34	228074742	22	3	3	6	3y+	3	1	male	122.5	85.5	85	85.25
2005	6	may	Lou	NA	228074744	18	5	0	5	3y+	3	1	male	121	78.5	78	78.25
2005	6	may	Lou	21	228074746	17	2	0	2	3y+	3	2	male	123.5	87.5	87.5	87.5
2005	13	june	Lou	22	228074752	19	7	4	11	3y+	3	2	male	124.5	106.5	108.5	107.5
2005	6	may	Lou	8	228074761	11	7	0	7	3y+	3	2	male	124	97.5	NA	97.5
2005	5	may	Lou	5	228074762	13	6	0	6	3y+	3	2	male	121.5	112	107	109.5
2005	5	may	Lou	19	228074767	18	8	0	8	3y+	3	2	male	125	94.5	94	94.25
2005	5	may	Lou	40	228074773	25	5	3	8	3y+	3	1	male	125	84.5	87.5	86
2005	14	may	Barn	10	228074785	24	3	7	10	3y+	3	1	male	125.5	90	89	89.5
2005	10	may	Barn	19	228074786	21	2	0	2	3y+	3	1	male	116.5	84	83.5	83.75
2005	3	may	Barn	NA	228074787	NA	NA	NA	NA	3y+	3	0	male	123.5	87	88	87.5
2005	3	may	Barn	20	228074789	NA	5	0	5	3y+	3	2	male	117.5	91	91	91
2005	27	june	Zealand	NA	228074853	NA	NA	NA	NA	2y	2	0	male	121	85	85.5	85.25
2005	5	may	Lou	38	228074865	26	5	4	9	2y	2	1	male	125	96	97	96.5
2005	25	june	Zealand	NA	228074883	NA	NA	NA	NA	2y	2	0	male	123	95.5	95	95.25
2005	8	may	Boathouse	6	228074906	22	9	10	19	3y+	3	2	male	123	92	96.5	94.25
2005	8	may	Boathouse	5	228074907	26	5	3	8	3y+	3	1	male	121	86.5	87.5	87
2005	24	june	Zealand	NA	228074913	NA	NA	NA	NA	3y+	3	0	male	126	84.5	90	87.25
2005	9	may	Lou	20	228074932	18	6	4	10	3y+	3	2	male	122	92	90.5	91.25
2005	5	may	Lou	10	228074934	16	4	0	4	3y+	3	2	male	125.5	81.5	82.5	82
2005	6	may	Lou	13	228074944	15	8	0	8	3y+	3	2	male	115.5	87	85	86
2005	25	june	Zealand	NA	228074951	NA	NA	NA	NA	3y+	3	0	male	120.5	90	89	89.5
2005	5	may	Lou	15	228074973	16	6	3	9	3y+	3	1	male	123.5	82.5	90	86.25
2005	6	may	Lou	25	228074974	21	9	8	17	3y+	3	2	male	122	83	83	83
2005	4	may	Lou	16	228074978	15	4	13	17	3y+	3	2	male	122.5	85	84	84.5
2005	9	may	Lou	1	228074987	13	11	7	18	3y+	3	2	male	125	112	107.5	109.75
2005	23	june	Lou	NA	234076013	NA	NA	NA	NA	2y	2	0	male	130	97	97	97
2005	5	may	Lou	NA	234076101	NA	NA	NA	NA	1y	1	0	male	119.5	74.5	74	74.25
2005	5	may	Lou	26	234076102	20	7	0	7	1y	1	2	male	117.5	82	90.5	86.25
2005	6	may	Barn	41	234076105	29	3	0	3	1y	1	1	male	122.5	82.5	82	82.25
2005	8	may	Boathouse	NA	234076106	NA	NA	NA	NA	1y	1	0	male	122	82.5	82.5	82.5
2005	8	may	Boathouse	11	234076108	36	0	0	0	1y	1	1	male	125	83.5	83	83.25
2005	8	may	Boathouse	7	234076109	23	2	0	2	1y	1	1	male	125	85.5	85.5	85.5
2005	9	may	Lou	NA	234076112	NA	NA	NA	NA	1y	1	0	male	120	84.5	85.5	85
2005	9	may	Lou	36	234076113	24	NA	NA	NA	1y	1	0	male	120.5	91	88.5	89.75
2005	10	may	Barn	42	234076115	35	3	0	3	1y	1	1	male	120	76.5	79.5	78
2005	10	may	Barn	NA	234076116	NA	NA	NA	NA	1y	1	0	male	121.5	89.5	89	89.25
2005	13	may	Lou	NA	234076120	NA	NA	NA	NA	1y	1	0	male	121	85	83	84
2005	13	may	Lou	42	234076122	28	1	0	1	1y	1	1	male	124	94.5	94.5	94.5
2005	13	may	Lou	37	234076124	24	1	0	1	1y	1	2	male	120	81	83.5	82.25
2005	13	may	Lou	39	234076126	24	1	1	2	1y	1	1	male	119.5	81.5	79	80.25
2005	13	may	Lou	24	234076127	19	1	0	1	1y	1	1	male	120.5	81.5	83.5	82.5
2005	13	may	Lou	NA	234076128	NA	NA	NA	NA	1y	1	0	male	120	90	88	89
2005	17	may	Barn	NA	234076131	NA	NA	NA	NA	1y	1	0	male	123	79.5	80.5	80
2005	17	may	Boathouse	10	234076132	31	NA	NA	NA	1y	1	0	male	127	84	84	84
2005	17	may	Boathouse	3	234076133	28	3	1	4	1y	1	1	male	124	91	87	89
2005	17	may	Boathouse	NA	234076135	NA	5	0	5	1y	1	1	male	118.5	78	79.5	78.75
2005	19	may	Barn	45	234076136	NA	4	0	4	1y	1	1	male	120.5	71.5	74.5	73
2005	12	june	Boathouse	4	234076144	31	NA	NA	NA	1y	1	0	male	125	84.5	84	84.25
2005	13	june	Lou	NA	234076145	NA	NA	NA	NA	1y	1	0	male	118.5	74.5	75	74.75
2005	13	june	Lou	NA	234076147	NA	NA	NA	NA	1y	1	0	male	123	86.5	87	86.75
2005	13	june	Lou	NA	234076148	NA	NA	NA	NA	1y	1	0	male	118	NA	78	78
2005	13	june	Lou	50	234076149	35	3	0	3	1y	1	1	male	123	76.5	75	75.75
2005	13	june	Lou	NA	234076153	NA	NA	NA	NA	1y	1	0	male	120.5	80.5	79.5	80
2005	16	june	Lou	46	234076161	32	0	0	0	1y	1	1	male	121.5	85	88	86.5
2005	16	june	Lou	54	234076165	55	1	0	1	1y	1	1	male	120	80	80.5	80.25
2005	16	june	Lou	NA	234076166	NA	NA	NA	NA	1y	1	0	male	120.5	76.5	75.5	76
2005	16	june	Lou	53	234076168	58	NA	NA	NA	1y	1	0	male	122	85.5	82	83.75
2005	16	june	Stonehouse	1	234076170	NA	NA	NA	NA	NA	NA	0	male	124	90	91	90.5
2005	20	june	Lou	NA	234076172	NA	NA	NA	NA	1y	1	0	male	122	81.5	81	81.25
2005	20	june	Lou	47	234076173	34	0	0	0	1y	1	1	male	115	82	82	82
2005	20	june	Lou	NA	234076174	NA	NA	NA	NA	1y	1	0	male	121.5	NA	84.5	84.5
2005	21	june	Lou	51	234076194	35	2	0	2	1y	1	1	male	122	78.5	81.5	80
2005	21	june	Barn	NA	234076197	NA	NA	NA	NA	1y	1	0	male	124	83	83	83
2005	23	june	Lou	NA	234076202	NA	NA	NA	NA	1y	1	0	male	121	77.5	77.5	77.5
2005	23	june	Lou	52	234076203	38	5	0	5	1y	1	1	male	122.5	81	81.5	81.25
2005	24	june	Zealand	NA	234076210	NA	NA	NA	NA	1y	1	0	male	121	84.5	81.5	83
2005	24	june	Zealand	NA	234076211	NA	NA	NA	NA	1y	1	0	male	120	87	85	86
2005	24	june	Zealand	NA	234076215	NA	NA	NA	NA	2y	2	0	male	124	87	87	87
2005	24	june	Zealand	NA	234076219	NA	NA	NA	NA	1y	1	0	male	118.5	81.5	81	81.25
2005	24	june	Zealand	NA	234076221	NA	NA	NA	NA	1y	1	0	male	122	92.5	90.5	91.5
2005	24	june	Zealand	NA	234076222	NA	NA	NA	NA	1y	1	0	male	122.5	NA	NA	NA
2005	24	june	Zealand	NA	234076223	NA	NA	NA	NA	1y	1	0	male	122	88.5	NA	88.5
2005	24	june	Zealand	NA	234076225	NA	NA	NA	NA	1y	1	0	male	123	NA	82.5	82.5
2005	25	june	Zealand	NA	234076261	NA	NA	NA	NA	1y	1	0	male	127	88	86.5	87.25
2005	25	june	Zealand	NA	234076262	NA	NA	NA	NA	1y	1	0	male	121	85.5	83.5	84.5
2005	27	june	Zealand	NA	234076269	NA	NA	NA	NA	1y	1	0	male	122.5	87	NA	87
2005	27	june	Zealand	NA	234076270	NA	NA	NA	NA	1y	1	0	male	121	84.5	84	84.25
2005	27	june	Boathouse	9	234076293	28	3	0	3	2y	2	1	male	121.5	99	96	97.5
2005	28	june	Lou	48	234076294	34	5	1	6	1y	1	1	male	121.5	90	90	90
2005	11	july	Barn	45	234076332	NA	NA	NA	NA	1y	1	0	male	NA	76.5	78.5	77.5
2005	5	may	Lou	3	239030036	10	9	0	9	2y	2	2	male	119	88.5	86.5	87.5
2005	4	may	Lou	12	239030045	15	5	1	6	2y	2	1	male	122.5	94.5	93.5	94
2005	5	may	Lou	17	239030046	17	4	4	8	2y	2	1	male	121	91	90.5	90.75
2005	5	may	Lou	NA	239030057	NA	NA	NA	NA	2y	2	0	male	120	81	78	79.5
2005	3	may	Barn	NA	239030068	NA	NA	NA	NA	2y	2	0	male	124.5	98	97	97.5
2005	11	may	Barn	14	239030094	17	5	0	5	2y	2	1	male	119	83	82	82.5
2005	6	may	Lou	27	239030099	21	5	0	5	2y	2	1	male	125	88	87	87.5
