# Supplementary material for: When Older Males Sire More Offspring—Increased Attractiveness or Higher Fertility?
Source: Behav Ecol Sociobiol. 2022 Apr 23;76(5):61. doi: 10.1007/s00265-022-03170-0 (PMC9034975; doi:10.1007/s00265-022-03170-0)
Supplement: Supplementary file 3 — (XLSX 28.5 kb) [file 265_2022_3170_MOESM3_ESM.xlsx]

## Sheet: Sheet1
Behavioral Ecology and Sociobiology
When older males sire more offspring – increased attractiveness or higher fertility?
Jan T. Lifjeld*, Oddmund Kleven, Frode Fossøy, Frode Jacobsen, Terje Laskemoen, Geir Rudolfsen, Raleigh J. Robertson
* Corresponding author: Natural History Museum, University of Oslo, PO Box 1172 Blindern, NO-0316 Oslo, Norway. Email: j.t.lifjeld@nhm.uio.no.
Supplementary Information 3
colony identifies the four colonies ("Barn", "Boathouse", Loughborough Bridge" and "Zealand sand dome")
malebandnr is the male's ring number
maleage (1y = 1 year old, 2y = 2 years old, 3y = 3 years old, 4y+ = 4 years or older)
magecat is male age category expressed as ordinal numbers (2 = in second calendar year, 3 = in third calndar year, etc)
wing is wing length (in mm)
tail-rs is the length of the outermost right tail feather (in mm)
tail-ls is the length of the outermost left tail feather (in mm)
mean_ts is the mean length of the two outermost tail feathers (in mm)
ownbrood ("no" = no nest in colony, "yes" = breeding in colony)
1stBrood is nest identity number
wpy is the number of withinpair young sired
young is total number of young in the brood
epysired is the number of extrapair young sired in other nests
RS is the total number of young sired (= wpy + epysired)
head is the mean length of the sperm head
midpiece is the mean length of the sperm midpiece
tail is the mean length of the posterior part of the sperm flagellum extending from the end of the midpiece
total is the mean of the total sperm lengths
mp:total is the ratio of the mean midpiece length over the mean total sperm length
total_SD is the standard deviation of total sperm length
CVwm_total is the within-male coefficient of variation in total sperm length
recID is the recording identity number for the video recording of sperm swimming behaviour
wVCL is the mean curvilinear velocity of motile sperm cells (in microns per s)
wMotilePct is the proportion of motile sperm cells
Sum_TotalCount is the number of sperm cells recorded
Sum_MotileCount is the number of sperm motile cells recorded
testis_mass is the mass of the two testes combined (in g)
datelay1brood is the day the first egg was laid (1 = 1st May)
dateSpermSampled is the date of sperm sampling
"NA" within a cell indicates missing data
colony	malebandnr	maleage	magecat	wing	tail-rs	tail-ls	mean_ts	ownbrood	1stBrood	wpy	young	epysired	RS	head	midpiece	tail	total	mp:total	total_SD	CVwm_total	recID	wVCL	wMotilePct	Sum_TotalCount	Sum_MotileCount	testis_mass	datelay1brood	dateSpermSampled
Bar	228074789	4y+	5	118	NA	92	92	no	NA	NA	NA	0	0	13.58	60.39	18.54	92.51	0.653	2.03	2.2	NA	NA	NA	NA	NA	NA	NA	2006-05-26
Bar	234076105	2y	3	122.5	85.5	84	84.75	no	NA	NA	NA	0	0	13.56	54.67	13.18	81.41	0.672	1.16	1.42	23	81.44	0.79	218	172	NA	NA	2006-05-26
Bar	234076136	2y	3	120.5	78	80.5	79.25	no	NA	NA	NA	0	0	13.71	56.58	16.56	86.85	0.652	1.76	2.02	NA	NA	NA	NA	NA	NA	NA	2006-05-26
Bar	239030068	3y	4	126	102.5	100	101.25	no	NA	NA	NA	0	0	13.76	56.1	13.06	82.92	0.677	1.01	1.22	26	109.31	0.97	842	819	NA	NA	2006-06-26
Bar	240005720	1y	2	123	NA	84	84	no	NA	NA	NA	0	0	13.96	60.81	16.34	91.11	0.667	1.61	1.76	25	87.32	0.84	333	281	NA	NA	2006-05-26
Bar	240005730	1y	2	118.5	85	83.5	84.25	no	NA	NA	NA	0	0	15.2	54.93	18.98	89.1	0.616	1.83	2.05	NA	NA	NA	NA	NA	NA	NA	2006-05-26
Bar	240005773	1y	2	125.5	85.5	84.5	85	no	NA	NA	NA	0	0	14.11	61.08	12.99	88.18	0.693	1.04	1.18	130	75.75	0.62	217	135	0.187	NA	2006-06-29
Bar	240005774	1y	2	119	88.5	NA	88.5	no	NA	NA	NA	0	0	13.43	61.61	12.98	88.02	0.7	1.4	1.6	131	107.11	0.93	754	703	0.27	NA	2006-06-29
Bar	240005775	1y	2	118.5	88.5	88.5	88.5	no	NA	NA	NA	0	0	NA	NA	NA	NA	NA	NA	NA	132	95.23	0.67	73	49	NA	NA	NA
Boa	228074906	4y+	5	122.5	100.5	98.5	99.5	yes	1.4	5	6	2	7	14.35	60.86	13.94	89.15	0.683	1.54	1.72	NA	NA	NA	NA	NA	NA	11	2006-05-25
Boa	234076028	3y	4	121	88.5	89	88.8	yes	2.4	5	5	1	6	13.48	56.35	15.35	85.18	0.661	1.74	2.04	52	120.33	0.96	945	908	NA	12	2006-06-03
Boa	234076132	2y	3	128	83	82	82.5	no	NA	NA	NA	0	0	13.85	56.67	17.18	87.7	0.646	2.18	2.49	20	103.64	0.91	942	861	NA	NA	2006-05-25
Boa	234076144	2y	3	125.5	90.5	89.5	90	no	NA	NA	NA	0	0	14.89	62.26	14.86	92	0.677	2.45	2.67	103	96.42	0.91	114	104	NA	NA	2006-06-25
Boa	234076293	2y	3	121.5	98	NA	98	no	4.4	NA	NA	0	0	13.54	58.75	16.43	88.72	0.662	1.48	1.67	NA	NA	NA	NA	NA	NA	NA	2006-05-25
Boa	240005768	1y	2	120.5	87	86	86.5	no	NA	NA	NA	0	0	14.79	60.26	15.16	90.2	0.668	1.28	1.41	NA	NA	NA	NA	NA	NA	NA	2006-06-25
Lou	225020750	4y+	5	126	96	97	96.5	yes	7.2	6	6	0	6	14.45	58.91	17.42	90.78	0.649	1.11	1.23	119	105.48	0.94	530	499	0.265	6	2006-06-28
Lou	225020776	3y	4	122.5	NA	95.5	95.5	yes	10.2	3	3	2	5	14.22	60.9	14.56	89.68	0.679	1.29	1.43	NA	NA	NA	NA	NA	0.219	10	2006-05-24
Lou	225020785	3y	4	116.5	83.5	83	83.25	yes	30.2	3	3	0	3	14.77	57.45	14.91	87.13	0.659	1.94	2.23	61	91.18	0.86	308	265	0.187	26	2006-05-29
Lou	225020789	3y	4	121.5	94	94	94	yes	26.2	5	5	0	5	15.19	55.9	15.14	86.22	0.648	1.95	2.27	88	96.04	0.97	992	960	NA	18	2006-06-15
Lou	225020790	3y	4	120	96.5	96.5	96.5	yes	28.2	2	5	0	2	14.39	62.38	14.46	91.23	0.684	1.79	1.96	91	87.35	0.94	361	341	0.229	28	2006-06-15
Lou	228074704	4y+	5	125	92	89	90.5	yes	23.2	6	6	0	6	14.37	59.57	15.43	89.37	0.667	1.49	1.67	NA	NA	NA	NA	NA	NA	19	2006-05-24
Lou	228074724	4y+	5	124	102	102.5	102.25	yes	1.2	5	5	5	10	13.32	61.3	16.31	90.93	0.674	1.74	1.92	NA	NA	NA	NA	NA	NA	4	2006-06-06
Lou	228074742	4y+	5	122	88.5	87	87.75	yes	29.2	5	5	0	5	13.88	62.22	13.45	89.54	0.695	1.02	1.14	14	93.09	0.87	427	371	NA	29	2006-05-24
Lou	228074746	4y+	5	122.5	89	89.5	89.25	no	NA	NA	NA	0	0	13.83	58.85	15.41	88.09	0.668	2.18	2.48	NA	NA	NA	NA	NA	NA	NA	2006-05-08
Lou	228074752	4y+	5	124.5	103	NA	103	yes	9.2	0	5	0	0	13.11	54.32	20.06	87.49	0.621	1.83	2.09	40	78.23	0.87	985	862	NA	10	2006-05-29
Lou	228074762	4y+	5	122.5	113	108.5	110.8	yes	6.2	5	5	0	5	14.01	60.45	13.05	87.5	0.691	1.33	1.52	67	111.58	0.97	762	744	0.324	4	2006-06-06
Lou	228074767	4y+	5	126.5	98	96	97	no	NA	NA	NA	5	5	NA	NA	NA	NA	NA	NA	NA	NA	NA	NA	NA	NA	NA	NA	NA
Lou	228074773	4y+	5	124.5	87	87.5	87.25	yes	8.2	4	4	0	4	15.32	59.74	12.19	87.25	0.685	1.41	1.62	87	97.82	0.99	1119	1109	0.384	5	2006-06-15
Lou	228074932	4y+	5	122.6	NA	NA	NA	yes	12.2	6	6	2	8	NA	NA	NA	NA	NA	NA	NA	NA	NA	NA	NA	NA	NA	NA	NA
Lou	228074934	4y+	5	120	83.5	83.5	83.5	yes	14.2	2	4	3	5	13.69	63.12	16.17	92.98	0.679	1.85	1.99	63	90.25	0.91	848	770	0.247	13	2006-06-06
Lou	228074944	4y+	5	116	88	86.5	87.25	yes	18.2	5	6	0	5	14.09	61.62	13.94	89.65	0.687	1.33	1.48	44	121.68	0.96	1157	1108	NA	14	2006-05-29
Lou	234076102	2y	3	126	93	94	93.5	yes	17.2	4	4	0	4	14.82	60.92	12.33	88.07	0.692	1.29	1.47	16	104.84	0.92	495	454	0.249	15	2006-05-24
Lou	234076124	2y	3	119	88	79.5	83.75	yes	5.2	5	5	0	5	14.94	62.13	11.11	88.17	0.705	1.56	1.76	85	87.96	0.83	198	165	NA	5	2006-06-15
Lou	234076126	2y	3	121	85.5	88.5	87	yes	34.2	3	3	0	3	14.97	59.95	17.47	92.4	0.649	1.43	1.54	62	76.2	0.81	99	80	NA	33	2006-06-06
Lou	234076145	2y	3	118.5	78.5	79	78.75	yes	22.2	3	5	0	3	13.8	60.03	14.82	88.65	0.677	1.27	1.43	19	90.3	0.88	331	291	NA	16	2006-05-24
Lou	234076165	2y	3	120.5	82.5	83	82.75	yes	3.2	6	6	1	7	14.37	59.13	13.03	86.53	0.683	1.77	2.05	66	80.06	0.86	356	307	0.217	7	2006-05-24
Lou	234076172	2y	3	122	85.5	84.5	85	yes	40.2	5	5	0	5	13.57	61.39	15.65	90.61	0.678	1.55	1.71	NA	NA	NA	NA	NA	NA	38	2006-06-06
Lou	234076174	2y	3	121.5	NA	NA	NA	no	NA	NA	NA	0	0	15.3	58.74	15.7	89.74	0.655	2.34	2.61	93	97.44	0.94	527	494	NA	NA	2006-06-15
Lou	234076185	1y	2	119	NA	NA	NA	no	NA	NA	NA	NA	NA	13.08	60.74	12.93	86.75	0.7	1.7	1.96	94	98.51	0.98	851	833	NA	NA	2006-06-15
Lou	234076202	2y	3	121.5	81	80.5	80.75	yes	11.2	6	6	1	7	13.73	57.04	14.74	85.51	0.667	1.63	1.9	60	83.47	0.88	858	752	NA	10	2006-05-24
Lou	234076294	2y	3	121	94.5	95	94.75	yes	21.2	1	4	4	5	13.78	59.84	11.81	85.43	0.7	1.5	1.76	15	114.13	0.93	711	661	NA	15	2006-05-24
Lou	234076299	1y	2	121.5	85.5	85	85.25	yes	35.2	3	3	0	3	13.25	63.34	15.86	92.45	0.685	1.27	1.37	13	99.76	0.88	485	427	NA	35	2006-05-24
Lou	234076307	1y	2	120	83	80	81.5	no	NA	NA	NA	NA	NA	13.97	58.68	15.28	87.94	0.667	1.33	1.51	10	93.18	0.81	202	163	NA	NA	2006-05-24
Lou	239030045	3y	4	121.5	98	97	97.5	yes	4.2	5	5	0	5	14.69	58.14	17.34	90.17	0.645	2.34	2.59	84	84.13	0.89	322	287	0.229	4	2006-06-15
Lou	239030099	3y	4	125.5	92	91	91.5	yes	13.2	6	6	0	6	14.19	60.27	15.65	90.11	0.669	1.71	1.9	42	119.17	0.93	289	271	NA	13	2006-05-29
Lou	240005713	1y	2	122.5	90.5	89	89.75	no	NA	NA	NA	0	0	14.58	56.15	13.35	84.09	0.668	1.25	1.49	49	94.03	0.9	241	218	NA	NA	2006-05-29
Lou	240005714	1y	2	118	84	82	83	yes	19.2	0	4	0	0	13.24	58.62	16.24	88.09	0.665	1.28	1.46	12	124.13	0.94	712	667	NA	16	2006-05-24
Lou	240005715	1y	2	124	88.5	82.5	85.5	no	NA	NA	NA	1	1	NA	NA	NA	NA	NA	NA	NA	NA	NA	NA	NA	NA	NA	NA	NA
Lou	240005717	2y	3	125.5	87	88	87.5	yes	2.2	5	5	1	6	14.57	59.14	12.6	86.31	0.685	1.66	1.92	95	107.63	0.96	416	402	NA	7	2006-06-15
Lou	240005718	1y	2	123	98	97	97.5	yes	31.2	6	6	0	6	13.49	59.56	13.79	86.84	0.686	2.05	2.36	65	83.4	0.86	385	331	NA	30	2006-06-06
Lou	240005722	1y	2	119	82.5	81	81.75	yes	27.2	0	4	0	0	12.94	59.1	14.92	86.95	0.68	1.62	1.86	39	89.27	0.67	113	76	NA	20	2006-05-29
Lou	240005724	1y	2	122	89	88	88.5	yes	15.2	5	5	0	5	13.32	61.3	16.31	90.93	0.674	1.74	1.92	69	95.9	0.94	639	597	NA	13	2006-06-06
Lou	240005736	1y	2	122	93	91	92	yes	33.2	1	2	0	1	13.51	57.11	15.56	86.17	0.663	1.24	1.43	47	94.93	0.84	135	113	NA	30	2006-05-29
Lou	240005739	1y	2	120.5	77	75.5	76.25	yes	24.2	2	4	0	2	13.85	61.28	12.48	87.62	0.699	1.14	1.3	51	67.64	0.78	303	237	NA	17	2006-05-24
Lou	240005740	1y	2	124.5	92	85.5	88.75	no	NA	NA	NA	0	0	14.71	58.62	17.93	91.26	0.642	1.23	1.34	41	100.9	0.94	440	412	NA	NA	2006-05-29
Lou	240005741	1y	2	121	83.5	85	84.25	no	NA	NA	NA	0	0	12.96	54.76	12.91	80.62	0.679	1.61	2	NA	NA	NA	NA	NA	NA	NA	2006-06-06
Lou	240005751	1y	2	116	81	78	79.5	no	NA	NA	NA	0	0	13.87	58.17	12.44	84.47	0.689	1.5	1.77	45	98.88	0.94	351	331	0.149	NA	2006-05-29
Lou	240005752	1y	2	125	89	93.5	91.25	no	37.2	NA	NA	0	0	14.77	60.57	11.62	86.96	0.697	1.29	1.49	50	81.57	0.87	483	419	NA	37	2006-05-29
Lou	240005753	1y	2	122.5	84.5	NA	84.5	yes	38.2	3	5	0	3	14.02	60.93	10.57	85.52	0.712	1.12	1.31	92	103.06	0.98	1206	1188	NA	37	2006-06-15
Lou	240005756	1y	2	123.5	79.5	79.5	79.5	yes	36.2	2	5	0	2	14.28	60.63	14.23	89.14	0.68	1.83	2.06	58	75.45	0.83	317	263	NA	36	2006-06-06
Lou	240005759	1y	2	120.5	85.5	84	84.8	no	NA	NA	NA	0	0	13.93	59.16	15.11	88.2	0.671	1.53	1.74	NA	NA	NA	NA	NA	NA	NA	2006-06-15
Lou	240005760	1y	2	122.5	79	77	78	no	NA	NA	NA	0	0	15.52	58.11	18.77	92.4	0.629	1.36	1.47	100	90.62	0.92	503	465	NA	NA	2006-06-15
Lou	240005761	1y	2	120	83	81.5	82.3	no	NA	NA	NA	0	0	15.03	52.33	19.28	86.64	0.604	1.62	1.87	89	95.39	0.94	186	174	0.137	NA	2006-06-15
Lou	240005763	1y	2	122.5	86	84.5	85.3	no	NA	NA	NA	0	0	13.82	59.35	12.21	85.38	0.695	1.01	1.18	NA	NA	NA	NA	NA	NA	NA	2006-06-21
Lou	240005764	1y	2	122	85	NA	85	no	NA	NA	NA	0	0	13.84	58.78	14.77	87.4	0.673	1.54	1.76	101	89.07	0.95	865	820	0.135	NA	2006-06-21
Lou	240005765	1y	2	125	93	91	92	no	NA	NA	NA	0	0	14.55	60.26	13.74	88.56	0.68	1.36	1.54	98	96.02	0.94	608	571	NA	NA	2006-06-21
Lou	240005766	1y	2	122	83.5	84.5	84	no	NA	NA	NA	0	0	13.59	59.59	10.17	83.35	0.715	1.64	1.97	97	89.12	0.95	1270	1210	NA	NA	2006-06-21
Zea	225020721	4y+	5	124	96.5	97	96.75	yes	14.1	4	6	1	5	14.74	59.83	14.76	89.33	0.67	1.02	1.14	36	103.2	0.94	501	474	NA	14	2006-05-27
Zea	225020757	4y+	5	122	90	91	90.5	yes	4.1	1	5	2	3	12.97	60.95	14.77	88.68	0.687	1.2	1.35	3	124.43	0.98	857	838	0.225	11	2006-06-05
Zea	228074853	3y	4	122	NA	87.5	87.5	yes	2.1	6	6	2	8	14.77	57.09	16.19	88.05	0.648	2.02	2.3	76	103.71	0.81	570	464	0.268	8	2006-06-09
Zea	228074873	3y	4	121	85.5	85	85.25	yes	7.1	3	4	3	6	13.15	58.29	12.29	83.72	0.696	2.15	2.57	4	104.28	0.96	443	427	0.182	14	2006-05-20
Zea	228074912	4y+	5	122	88.5	86.5	87.5	no	NA	NA	NA	5	5	15.04	60.5	16.28	91.82	0.659	1.36	1.48	56	98.79	0.93	830	773	NA	NA	2006-06-05
Zea	228074913	4y+	5	125.5	91	89.5	90.25	yes	8.1	5	5	1	6	13.45	59.28	13.93	86.66	0.684	1.77	2.04	28	78.77	0.86	241	207	NA	13	2006-05-27
Zea	228074921	4y+	5	122	97.5	94	95.75	yes	9.1	3	3	4	7	13.41	56	14.27	83.68	0.669	1.08	1.3	96	94.26	0.91	150	137	NA	20	2006-06-05
Zea	228074951	4y+	5	121	92	91	91.5	yes	5.1	3	4	0	3	14.68	58.97	15.99	89.64	0.658	0.92	1.03	31	113.17	0.93	801	749	0.332	9	2006-05-27
Zea	234076211	2y	3	120	91	89.5	90.25	yes	6.1	5	5	0	5	13.85	57.88	13.56	85.29	0.679	1.01	1.18	77	65.07	0.79	463	363	NA	13	2006-05-22
Zea	234076215	2y	3	125.5	89.5	88.5	89	yes	15.1	4	5	0	4	13.48	60.15	15.93	89.56	0.672	1.03	1.15	32	84.62	0.78	275	213	0.21	13	2006-05-27
Zea	234076219	2y	3	118	86.5	85	85.75	yes	3.1	0	5	0	0	13.1	58.26	16.97	88.32	0.66	1.98	2.25	29	89.08	0.89	581	518	NA	10	2006-05-27
Zea	234076221	2y	3	123.5	96	90	93	yes	11.1	5	5	0	5	13.57	60.17	13.4	87.14	0.691	2.01	2.31	5	106.53	0.9	314	284	0.233	19	2006-05-20
Zea	234076222	2y	3	123.5	86	87	86.5	yes	12.1	5	5	3	8	12.46	60.72	11.15	84.33	0.72	1.18	1.4	2	88.78	0.83	167	139	0.179	18	2006-05-20
Zea	234076223	2y	3	NA	NA	NA	NA	no	NA	NA	NA	3	3	NA	NA	NA	NA	NA	NA	NA	NA	NA	NA	NA	NA	NA	NA	NA
Zea	234076225	2y	3	122.5	84.5	85.5	85	no	13.1	NA	NA	0	0	13.47	60.83	12	86.3	0.705	1.37	1.59	55	96.18	0.69	91	63	NA	14	2006-06-05
Zea	234076262	2y	3	123	91	90.5	90.8	yes	10.1	3	4	0	3	13.98	60.1	12.77	86.84	0.692	1.31	1.51	57	97.95	0.89	374	334	0.212	11	2006-06-05
Zea	234076269	2y	3	122.5	91	90.5	90.75	yes	20.1	2	5	0	2	14.32	57.22	13.57	85.11	0.672	1.8	2.12	79	98.34	0.87	118	102	NA	28	2006-05-27
Zea	240005725	1y	2	124	79	NA	79	yes	26.1	2	5	0	2	14.28	58.95	13.41	86.65	0.68	1.89	2.18	NA	NA	NA	NA	NA	NA	NA	2006-06-26
Zea	240005726	1y	2	121.5	75	73.5	74.25	yes	22.1	5	5	0	5	14.29	56.72	18.73	89.74	0.632	1.86	2.08	33	95.37	0.92	887	819	0.169	33	2006-05-27
Zea	240005728	1y	2	125	87.5	83.5	85.5	yes	18.1	4	4	0	4	14.41	58.23	18.4	91.04	0.64	1.34	1.47	80	79.02	0.87	409	356	NA	26	2006-05-27
Zea	240005733	1y	2	118	78	78	78	no	21.1	NA	NA	0	0	13.92	57.29	15.44	86.64	0.661	1.87	2.16	6	111.7	0.97	269	260	NA	NA	2006-05-22
Zea	240005734	1y	2	125	87.5	85.5	86.5	yes	19.1	4	4	0	4	13.04	58	16.45	87.49	0.663	2.09	2.38	7	89.89	0.73	367	267	NA	19	2006-05-27
Zea	240005747	1y	2	124	87.5	85	86.25	yes	23.1	0	3	0	0	13.77	55.03	16.72	85.52	0.643	1.17	1.36	35	88.76	0.86	717	614	NA	NA	2006-05-27
Zea	240005770	1y	2	121.5	NA	NA	NA	no	NA	NA	NA	0	0	14.98	54.53	14.32	83.83	0.651	1.1	1.31	105	94.31	0.82	135	111	NA	NA	2006-06-26
Zea	240005771	1y	2	117.5	82	81	81.5	no	NA	NA	NA	3	3	15.35	59.48	15.42	90.24	0.659	1.53	1.7	108	87.74	0.94	463	436	NA	NA	2006-06-26
