# Supplementary material for: When Older Males Sire More Offspring—Increased Attractiveness or Higher Fertility?
Source: Behav Ecol Sociobiol. 2022 Apr 23;76(5):61. doi: 10.1007/s00265-022-03170-0 (PMC9034975; doi:10.1007/s00265-022-03170-0)
Supplement: Supplementary file 4 — (XLSX 15.2 kb) [file 265_2022_3170_MOESM4_ESM.xlsx]

## Sheet: Sheet1
Behavioral Ecology and Sociobiology
When older males sire more offspring – increased attractiveness or higher fertility?
Jan T. Lifjeld*, Oddmund Kleven, Frode Fossøy, Frode Jacobsen, Terje Laskemoen, Geir Rudolfsen, Raleigh J. Robertson
* Corresponding author: Natural History Museum, University of Oslo, PO Box 1172 Blindern, NO-0316 Oslo, Norway. Email: j.t.lifjeld@nhm.uio.no.
Supplementary Information 4
colony identifies the four colonies ("Barn", "Boathouse", Loughborough Bridge" and "Zealand sand dome")
malebandnr is the male's ring number
maleage (1y = 1 year old, 2y = 2 years old, 3y = 3 years old, 4y+ = 4 years or older)
magecat is male age category expressed as ordinal numbers (2 = in second calendar year, 3 = in third calendar year, etc)
wing is wing length (in mm)
tail-rs is the length of the outermost right tail feather (in mm)
tail-ls is the length of the outermost left tail feather (in mm)
mean_ts is the mean length of the two outermost tail feathers (in mm)
1stBrood is nest identity number
wpy is the number of withinpair young sired
young is total number of young in the brood
epysired is the number of extrapair young sired in other nests
RS is the total number of young sired (= wpy + epysired)
datelay1brood is the day the first egg was laid (1 = 1st May)
"NA" within a cell indicates missing data
colony	malebandnr	maleage	magecat	wing	tail-rs	tail-ls	mean_ts	1stBrood	wpy	young	epysired	RS	datelay1brood
Boa	228074906	4y+	5	122.5	100.5	98.5	99.5	1.4	5	6	2	7	11
Boa	234076028	3y	4	121	88.5	89	88.8	2.4	5	5	1	6	12
Lou	225020750	4y+	5	126	96	97	96.5	7.2	6	6	0	6	6
Lou	225020776	3y	4	122.5	NA	95.5	95.5	10.2	3	3	2	5	10
Lou	225020785	3y	4	116.5	83.5	83	83.25	30.2	3	3	0	3	26
Lou	225020789	3y	4	121.5	94	94	94	26.2	5	5	0	5	18
Lou	225020790	3y	4	120	96.5	96.5	96.5	28.2	2	5	0	2	28
Lou	228074704	4y+	5	125	92	89	90.5	23.2	6	6	0	6	19
Lou	228074724	4y+	5	124	102	102.5	102.25	1.2	5	5	5	10	4
Lou	228074742	4y+	5	122	88.5	87	87.75	29.2	5	5	0	5	29
Lou	228074752	4y+	5	124.5	103	NA	103	9.2	0	5	0	0	10
Lou	228074762	4y+	5	122.5	113	108.5	110.8	6.2	5	5	0	5	4
Lou	228074773	4y+	5	124.5	87	87.5	87.25	8.2	4	4	0	4	5
Lou	228074932	4y+	5	122.6	NA	NA	NA	12.2	6	6	2	8	NA
Lou	228074934	4y+	5	120	83.5	83.5	83.5	14.2	2	4	3	5	13
Lou	228074944	4y+	5	116	88	86.5	87.25	18.2	5	6	0	5	14
Lou	234076102	2y	3	126	93	94	93.5	17.2	4	4	0	4	15
Lou	234076124	2y	3	119	88	79.5	83.75	5.2	5	5	0	5	5
Lou	234076126	2y	3	121	85.5	88.5	87	34.2	3	3	0	3	33
Lou	234076145	2y	3	118.5	78.5	79	78.75	22.2	3	5	0	3	16
Lou	234076165	2y	3	120.5	82.5	83	82.75	3.2	6	6	1	7	7
Lou	234076172	2y	3	122	85.5	84.5	85	40.2	5	5	0	5	38
Lou	234076202	2y	3	121.5	81	80.5	80.75	11.2	6	6	1	7	10
Lou	234076294	2y	3	121	94.5	95	94.75	21.2	1	4	4	5	15
Lou	234076299	1y	2	121.5	85.5	85	85.25	35.2	3	3	0	3	35
Lou	239030045	3y	4	121.5	98	97	97.5	4.2	5	5	0	5	4
Lou	239030099	3y	4	125.5	92	91	91.5	13.2	6	6	0	6	13
Lou	240005714	1y	2	118	84	82	83	19.2	0	4	0	0	16
Lou	240005717	2y	3	125.5	87	88	87.5	2.2	5	5	1	6	7
Lou	240005718	1y	2	123	98	97	97.5	31.2	6	6	0	6	30
Lou	240005722	1y	2	119	82.5	81	81.75	27.2	0	4	0	0	20
Lou	240005724	1y	2	122	89	88	88.5	15.2	5	5	0	5	13
Lou	240005736	1y	2	122	93	91	92	33.2	1	2	0	1	30
Lou	240005739	1y	2	120.5	77	75.5	76.25	24.2	2	4	0	2	17
Lou	240005753	1y	2	122.5	84.5	NA	84.5	38.2	3	5	0	3	37
Lou	240005756	1y	2	123.5	79.5	79.5	79.5	36.2	2	5	0	2	36
Zea	225020721	4y+	5	124	96.5	97	96.75	14.1	4	6	1	5	14
Zea	225020757	4y+	5	122	90	91	90.5	4.1	1	5	2	3	11
Zea	228074853	3y	4	122	NA	87.5	87.5	2.1	6	6	2	8	8
Zea	228074873	3y	4	121	85.5	85	85.25	7.1	3	4	3	6	14
Zea	228074913	4y+	5	125.5	91	89.5	90.25	8.1	5	5	1	6	13
Zea	228074921	4y+	5	122	97.5	94	95.75	9.1	3	3	4	7	20
Zea	228074951	4y+	5	121	92	91	91.5	5.1	3	4	0	3	9
Zea	234076211	2y	3	120	91	89.5	90.25	6.1	5	5	0	5	13
Zea	234076215	2y	3	125.5	89.5	88.5	89	15.1	4	5	0	4	13
Zea	234076219	2y	3	118	86.5	85	85.75	3.1	0	5	0	0	10
Zea	234076221	2y	3	123.5	96	90	93	11.1	5	5	0	5	19
Zea	234076222	2y	3	123.5	86	87	86.5	12.1	5	5	3	8	18
Zea	234076262	2y	3	123	91	90.5	90.8	10.1	3	4	0	3	11
Zea	234076269	2y	3	122.5	91	90.5	90.75	20.1	2	5	0	2	28
Zea	240005725	1y	2	124	79	NA	79	26.1	2	5	0	2	NA
Zea	240005726	1y	2	121.5	75	73.5	74.25	22.1	5	5	0	5	33
Zea	240005728	1y	2	125	87.5	83.5	85.5	18.1	4	4	0	4	26
Zea	240005734	1y	2	125	87.5	85.5	86.5	19.1	4	4	0	4	19
Zea	240005747	1y	2	124	87.5	85	86.25	23.1	0	3	0	0	NA
