# Supplementary material for: When Older Males Sire More Offspring—Increased Attractiveness or Higher Fertility?
Source: Behav Ecol Sociobiol. 2022 Apr 23;76(5):61. doi: 10.1007/s00265-022-03170-0 (PMC9034975; doi:10.1007/s00265-022-03170-0)
Supplement: Supplementary file 5 — (XLSX 16.3 kb) [file 265_2022_3170_MOESM5_ESM.xlsx]

## Sheet: Sheet1
Behavioral Ecology and Sociobiology
When older males sire more offspring – increased attractiveness or higher fertility?
Jan T. Lifjeld*, Oddmund Kleven, Frode Fossøy, Frode Jacobsen, Terje Laskemoen, Geir Rudolfsen, Raleigh J. Robertson
* Corresponding author: Natural History Museum, University of Oslo, PO Box 1172 Blindern, NO-0316 Oslo, Norway. Email: j.t.lifjeld@nhm.uio.no.
Supplementary Information 5
locality identifies the four colonies ("Barn", "Boathouse", Loughborough Bridge" and "Zealand sand dome")
nest is the nest identity number within each colony
eggdate is the day the first egg was laid (1 = 1 May)
ring is the ring number of the female
age (1y = 1 year old, 2y = 2 years old, 3y = 3 years old, 4y+ = 4 years or older)
fage is female age category expressed as ordinal numbers (2 = in second calendar year, 3 = in third calendar year, etc)
wing is wing length (in mm)
Rstreamer is the length of the outermost right tail feather (in mm)
Lstreamer is the length of the outermost left tail feather (in mm)
Mstreamer is the mean length of the two outermost tail feathers (in mm)
wpy is the number of withinpair young
young is the total number of young
epy is the number of extrapair young
"NA" within a cell indicates missing data
locality	nest	eggdate	ring	age	fage	wing	Rstreamer	Lstreamer	Mstreamer	wpy	young	epy
Bar	NA	NA	240005745	1y	2	120	80.5	79	79.75	NA	NA	NA
Bar	NA	NA	239030091	3y	4	120.5	78	77.5	77.75	NA	NA	NA
Bar	NA	NA	240005719	1y	2	122.5	82	82	82	NA	NA	NA
Bar	NA	NA	240005743	1y	2	119	79	77.5	78.25	NA	NA	NA
Bar	NA	NA	240005744	1y	2	121	79	77.5	78.25	NA	NA	NA
Boa	1.4	11	228074909	4y+	5	118.5	86.5	85	85.75	5	6	1
Boa	2.4	12	234076142	2y	3	119	75.5	75.5	75.5	5	5	0
Boa	3.4	NA	239030037	3y	4	118	NA	74	74	NA	NA	NA
Boa	4.4	NA	240005767	1y	2	116	75.5	75.5	75.5	NA	NA	NA
Boa	6.4	NA	228074738	4y+	5	123	81	78.5	79.75	NA	NA	NA
Boa	NA	NA	240005742	1y	2	119.5	74	70.5	72.25	NA	NA	NA
Lou	1.2	4	225020800	3y	4	123.5	79	79	79	5	5	0
Lou	2.2	7	225020777	3y	4	124.5	83.5	NA	83.5	5	5	0
Lou	3.2	7	225020733	4y+	5	119.5	77	75	76	6	6	0
Lou	4.2	4	239030033	3y	4	122	76.5	NA	76.5	5	5	0
Lou	5.2	5	239030080	3y	4	120	79	NA	79	5	5	0
Lou	7.2	6	225020714	4y+	5	120.5	79	78.5	78.75	6	6	0
Lou	8.2	5	228074985	4y+	5	118.5	79.5	78.5	79	4	4	0
Lou	9.2	10	234076119	2y	3	119.5	77.5	77	77.25	0	5	5
Lou	10.2	10	234076175	2y	3	120	74	72	73	3	3	0
Lou	11.2	10	234076146	2y	3	118	79	79	79	6	6	0
Lou	12.2	NA	225020781	3y	4	123	75.5	72.5	74	6	6	0
Lou	13.2	13	228074979	4y+	5	124	84	82.5	83.25	6	6	0
Lou	14.2	13	239030100	3y	4	122.5	77	76.5	76.75	2	4	2
Lou	15.2	13	234076167	2y	3	115.5	73	72	72.5	5	5	0
Lou	17.2	15	228074993	4y+	5	120	78	78	78	4	4	0
Lou	18.2	14	228074758	4y+	5	119	73	71.5	72.25	5	6	1
Lou	19.2	16	234076129	2y	3	120.5	70	74.5	72.25	0	4	4
Lou	21.2	15	234076152	2y	3	121	NA	71.5	71.5	1	4	3
Lou	22.2	16	225020754	4y+	5	116	73.5	70.5	72	3	5	2
Lou	23.2	19	225020779	3y	4	119	76.5	75.5	76	6	6	0
Lou	24.2	17	240005716	1y	2	121	75	75	75	2	4	2
Lou	25.2	NA	228074714	4y+	5	119.5	74.5	76.5	75.5	NA	NA	NA
Lou	26.2	18	228074945	4y+	5	120	86	86.5	86.25	5	5	0
Lou	27.2	20	240005712	1y	2	122.5	78	78	78	0	4	4
Lou	28.2	28	234076155	2y	3	125	79	78.5	78.75	2	5	3
Lou	29.2	29	240005737	1y	2	116.5	74	71.5	72.75	5	5	0
Lou	30.2	26	225020761	4y+	5	121	81	81.5	81.25	3	3	0
Lou	31.2	30	240005735	1y	2	116.5	74	72	73	6	6	0
Lou	32.2	NA	225020775	3y	4	121	77.5	77	77.25	NA	NA	NA
Lou	33.2	30	234076104	2y	3	122	78.5	77.5	78	1	2	1
Lou	34.2	33	240005723	1y	2	119	73	72	72.5	3	3	0
Lou	35.2	35	240005738	1y	2	120.5	78	77	77.5	3	3	0
Lou	36.2	36	240005758	1y	2	115	75.5	74.5	75	2	5	3
Lou	37.2	37	240005754	1y	2	115	73.5	72	72.75	NA	NA	NA
Lou	38.2	37	240005748	1y	2	120	74	74	74	3	5	2
Lou	NA	NA	240005762	1y	2	120	74	73.5	73.75	NA	NA	NA
Lou	NA	NA	240005772	1y	2	121	77.5	77.5	77.5	NA	NA	NA
Lou	NA	NA	NA	1y	2	120	75.5	75.5	75.5	NA	NA	NA
Lou	NA	NA	225020759	4y+	5	120.5	85.5	83.5	84.5	NA	NA	NA
Lou	NA	NA	234076111	2y	3	120.5	79.5	78.5	79	NA	NA	NA
Lou	NA	NA	240005749	1y	2	115	71	72	71.5	NA	NA	NA
Lou	NA	NA	240005750	1y	2	118.5	76	76	76	NA	NA	NA
Lou	NA	NA	240005755	1y	2	118	78	75	76.5	NA	NA	NA
Zea	2.1	8	234076258	2y	3	121.5	86	85	85.5	6	6	0
Zea	3.1	10	228074923	4y+	5	123.5	79	77.5	78.25	0	5	5
Zea	4.1	11	225020796	3y	4	122	84	82.5	83.25	1	5	4
Zea	5.1	9	228074713	4y+	5	121	78.5	75.5	77	3	4	1
Zea	6.1	13	239030055	3y	4	120	NA	NA	NA	5	5	0
Zea	7.1	14	239030056	3y	4	117.5	85	83	84	3	4	1
Zea	8.1	13	240005702	1y	2	116	73.5	73	73.25	5	5	0
Zea	9.1	20	228074709	4y+	5	119.5	85	82.5	83.75	3	3	0
Zea	10.1	11	225020724	4y+	5	119.5	81.5	NA	81.5	3	4	1
Zea	11.1	19	234076217	2y	3	121.5	77	78	77.5	5	5	0
Zea	12.1	18	240005703	1y	2	120	78	77.5	77.75	5	5	0
Zea	13.1	14	228074885	3y	4	122.5	80.5	79	79.75	NA	NA	NA
Zea	14.1	14	234076259	2y	3	122.5	84	83.5	83.75	4	6	2
Zea	15.1	13	234076220	2y	3	118.5	76	70.5	73.25	4	5	1
Zea	16.1	NA	240005704	1y	2	117	73	72.5	72.75	NA	NA	NA
Zea	18.1	26	240005732	1y	2	117	78	76	77	4	4	0
Zea	19.1	19	240005727	1y	2	119	76.5	76	76.25	4	4	0
Zea	20.1	28	228074924	4y+	5	118.5	88	86	87	2	5	3
Zea	21.1	NA	240005757	1y	2	117	77	76	76.5	NA	NA	NA
Zea	22.1	33	240005731	1y	2	120	83	82	82.5	5	5	0
Zea	23.1	NA	240005769	1y	2	124.5	77	76.5	76.75	0	3	3
Zea	24.1	10	240005746	1y	2	115	71	70.5	70.75	NA	NA	NA
Zea	26.1	NA	234076212	2y	3	125	82.5	82	82.25	2	5	3
