# Supplementary material for: When Older Males Sire More Offspring—Increased Attractiveness or Higher Fertility?
Source: Behav Ecol Sociobiol. 2022 Apr 23;76(5):61. doi: 10.1007/s00265-022-03170-0 (PMC9034975; doi:10.1007/s00265-022-03170-0)
Supplement: Supplementary file 6 — (XLSX 15.6 kb) [file 265_2022_3170_MOESM6_ESM.xlsx]

## Sheet: Sheet1
Behavioral Ecology and Sociobiology
When older males sire more offspring – increased attractiveness or higher fertility?
Jan T. Lifjeld*, Oddmund Kleven, Frode Fossøy, Frode Jacobsen, Terje Laskemoen, Geir Rudolfsen, Raleigh J. Robertson
* Corresponding author: Natural History Museum, University of Oslo, PO Box 1172 Blindern, NO-0316 Oslo, Norway. Email: j.t.lifjeld@nhm.uio.no.
Supplementary Information 6
malebandnr is the male's ring number
colony identifies the four colonies ("Barn", "Boathouse", Loughborough Bridge" and "Zealand sand dome")
age (1y = 1 year old, 2y = 2 years old, 3y = 3 years old, 4y+ = 4 years or older)
agecat is male age category expressed as ordinal numbers (2 = in second calendar year, 3 = in third calndar year, etc)
wing is wing length (in mm)
tail-rs is the length of the outermost right tail feather (in mm)
tail-ls is the length of the outermost left tail feather (in mm)
mean_ts is the mean length of the two outermost tail feathers (in mm)
EPY is the number of extrapair young sired
head is the mean length of the sperm head
midpiece is the mean length of the sperm midpiece
tail is the mean length of the posterior part of the sperm flagellum extending from the end of the midpiece
total is the mean of the total sperm lengths
mp:total is the ratio of the mean midpiece length over the mean total sperm length
total_SD is the standard deviation of total sperm length
CVwm_total is the within-male coefficient of variation in total sperm length
wVCL is the mean curvilinear velocity of motile sperm cells (in microns per s)
Sum_TotalCount is the number of sperm cells recorded
Sum_MotileCount is the number of sperm motile cells recorded
L-testismass is the mass of the left testis (in g)
R-testismass is the mass of the right testis (in g)
Combtestesmass is the total mass of the two testes (in g)
"NA" within a cell indicates missing data
malebandnr	colony	age	agecat	wing	tail-rs	tail-ls	mean_ts	EPY	head	midpiece	tail	total	mp:total	CVwm_total	wVCL	Sum_TotalCount	Sum_MotileCount	R-testismass	L-testismass	Combtestesmass
225020750	Lou	4y+	5	126	96	97	96.5	0	14.45	58.91	17.42	90.78	0.649	1.23	105.5	530	499	0.137	0.128	0.265
225020757	Zea	4y+	5	122	90	91	90.5	2	12.97	60.95	14.77	88.68	0.687	1.35	94.6	145	131	0.109	0.116	0.225
225020776	Lou	3y	4	122.5	NA	95.5	95.5	2	14.22	60.9	14.56	89.68	0.679	1.43	NA	NA	NA	0.078	0.141	0.219
225020785	Lou	3y	4	116.5	83.5	83	83.25	0	14.77	57.45	14.91	87.13	0.659	2.23	84.95	526	447	0.069	0.117	0.187
225020790	Lou	3y	4	120	96.5	96.5	96.5	0	14.39	62.38	14.46	91.23	0.684	1.96	67.07	383	315	0.108	0.12	0.229
228074762	Lou	4y+	5	122.5	113	108.5	110.8	0	14.01	60.45	13.05	87.5	0.691	1.52	111.6	762	744	0.16	0.164	0.324
228074773	Lou	4y+	5	124.5	87	87.5	87.25	0	15.32	59.74	12.19	87.25	0.685	1.62	90.73	703	670	0.177	0.207	0.384
228074853	Zea	3y	4	122	NA	87.5	87.5	2	14.77	57.09	16.19	88.05	0.648	2.3	101.42	423	408	0.128	0.14	0.268
228074873	Zea	3y	4	121	85.5	85	85.25	2	13.15	58.29	12.29	83.72	0.696	2.57	83.25	524	457	0.089	0.093	0.182
228074934	Lou	4y+	5	120	83.5	83.5	83.5	3	13.69	63.12	16.17	92.98	0.679	1.99	76.86	626	527	0.127	0.121	0.247
228074951	Zea	4y+	5	121	92	91	91.5	0	14.68	58.97	15.99	89.64	0.658	1.03	113.2	801	749	0.133	0.199	0.332
234076102	Lou	2y	3	126	93	94	93.5	0	14.82	60.92	12.33	88.07	0.692	1.47	90.8	496	366	0.111	0.138	0.249
234076165	Lou	2y	3	120.5	82.5	83	82.75	1	14.37	59.13	13.03	86.53	0.683	2.05	80.1	356	307	0.099	0.119	0.217
234076215	Zea	2y	3	125.5	89.5	88.5	89	0	13.48	60.15	15.93	89.56	0.672	1.15	87.5	718	652	0.094	0.116	0.21
234076221	Zea	2y	3	123.5	96	90	93	0	13.57	60.17	13.4	87.14	0.691	2.31	73.8	89	67	0.119	0.115	0.233
234076222	Zea	2y	3	123.5	86	87	86.5	1	12.46	60.72	11.15	84.33	0.72	1.4	90.18	242	215	0.084	0.095	0.179
234076262	Zea	2y	3	123	91	90.5	90.8	0	13.98	60.1	12.77	86.84	0.692	1.51	77.2	134	83	0.093	0.119	0.212
239030045	Lou	3y	4	121.5	98	97	97.5	0	14.69	58.14	17.34	90.17	0.645	2.59	84.1	322	287	0.11	0.119	0.229
240005726	Zea	1y	2	121.5	75	73.5	74.25	0	14.29	56.72	18.73	89.74	0.632	2.08	81	148	99	0.074	0.095	0.169
240005751	Lou	1y	2	116	81	78	79.5	0	13.87	58.17	12.44	84.47	0.689	1.77	92.9	475	444	0.065	0.084	0.149
240005761	Lou	1y	2	120	83	81.5	82.3	0	15.03	52.33	19.28	86.64	0.604	1.87	99.24	854	811	0.062	0.076	0.137
240005764	Lou	1y	2	122	85	NA	85	0	13.84	58.78	14.77	87.4	0.673	1.76	89.1	865	820	0.066	0.069	0.135
240005773	Bar	1y	2	125.5	85.5	84.5	85	0	14.11	61.08	12.99	88.18	0.693	1.18	75.8	217	135	0.092	0.095	0.187
240005774	Bar	1y	2	119	88.5	NA	88.5	0	13.43	61.61	12.98	88.02	0.7	1.6	107.1	754	703	0.104	0.167	0.27
