# Supplementary material for: When Older Males Sire More Offspring—Increased Attractiveness or Higher Fertility?
Source: Behav Ecol Sociobiol. 2022 Apr 23;76(5):61. doi: 10.1007/s00265-022-03170-0 (PMC9034975; doi:10.1007/s00265-022-03170-0)
Supplement: Supplementary file 7 — (XLSX 12.6 kb) [file 265_2022_3170_MOESM7_ESM.xlsx]

## Sheet: Sheet1
Behavioral Ecology and Sociobiology
When older males sire more offspring – increased attractiveness or higher fertility?
Jan T. Lifjeld*, Oddmund Kleven, Frode Fossøy, Frode Jacobsen, Terje Laskemoen, Geir Rudolfsen, Raleigh J. Robertson
* Corresponding author: Natural History Museum, University of Oslo, PO Box 1172 Blindern, NO-0316 Oslo, Norway. Email: j.t.lifjeld@nhm.uio.no.
Supplementary Information 7
Year is study year
Loc is colony
Nest is nest identity number within the colony
tailWPM is the tail length of the withinpair male at the nest (in mm)
tailEPM is the tail length of the extrapair male(s) siring offsrping in the nest (in mm)
AgeWPM is the age of the withinpair male (in years)
AgeEPM is the age of the extrapair male(s) siring offspring in the nest (in years)
Year	Loc	Nest	tailWPM	tailEPM	AgeWPM	AgeEPM
2005	Lou	39	80.25	87.5	1	3
2005	Lou	46	86.5	89	1	2
2005	Lou	34	85.25	104.625	3	3
2005	Boa	7	85.5	90.625	1	3
2005	Lou	75	82.25	81.625	1	2
2005	Lou	31	96	90.5	3	2.5
2005	Lou	47	82	103.8333333	1	3
2005	Lou	24	82.5	97.125	1	3
2005	Boa	11	83.25	91.625	1	2
2005	Lou	37	82.25	96.75	1	2.5
2005	Lou	32	90.75	99.125	3	2.5
2005	Lou	58	109.75	93	3	2
2005	Lou	60	90.75	92.75	3	2
2005	Lou	59	83.75	99.5	2	3
2005	Lou	43	88.5	94.25	3	3
2005	Lou	13	86	85.25	3	3
2005	Lou	25	83	85.25	3	3
2005	Lou	70	92.75	86	2	3
2005	Bar	12	100	89.5	3	3
2005	Bar	3	91	89.5	3	3
2005	Bar	42	82.25	89.5	1	3
2005	Lou	2	99.5	96.5	3	2
2005	Boa	5	87	94.25	3	3
2005	Boa	9	97.5	94.25	2	3
2005	Lou	29	92.5	91.25	2	3
2005	Lou	30	92.75	91.25	2	3
2005	Lou	35	94.25	86.25	3	3
2005	Lou	68	91.25	86.25	3	3
2005	Lou	11	93	83	2	3
2005	Lou	74	96	84.5	3	3
2005	Lou	21	87.5	84.5	3	3
2005	Lou	65	87.5	84.5	3	3
2005	Lou	57	97.5	84.5	3	3
2005	Lou	54	80.25	84.5	1	3
2005	Lou	19	94.25	109.75	3	3
2005	Lou	77	86.25	109.75	1	3
2005	Lou	42	94.5	90.75	1	2
2006	Boa	1	99.5	88.75	4	3
2006	Boa	5	88.75	99.5	3	4
2006	Lou	9	103	97	2	4
2006	Lou	14	83.5	92.5	4	3.5
2006	Lou	18	87.25	80.75	4	2
2006	Lou	19	83	102.25	1	4
2006	Lou	21	94.75	83.5	2	4
2006	Lou	22	78.75	85.5	2	1
2006	Lou	24	76.25	94.75	1	2
2006	Lou	27	81.75	91.125	1	2.5
2006	Lou	38	84.5	95.5	1	3
2006	Zea	3	85.75	89	2	4
2006	Zea	4	90.5	95.75	4	4
2006	Zea	5	91.5	90.25	4	4
2006	Zea	7	85.25	87.5	3	4
2006	Zea	10	90.75	90.5	2	4
2006	Zea	14	96.75	87.5	4	3
2006	Zea	15	89	96.75	2	4
2006	Zea	20	90.75	85.25	2	3
2006	Zea	23	86.25	86.5	1	2
2006	Zea	24	85.75	81.5	2	1
2006	Lou	28	NA	NA	1	2
2006	Zea	26	NA	NA	3	4
